# Supplementary material for: Effect of Agitation and Temporary Immersion on Growth and Synthesis of Antibacterial Phenolic Compounds in Genus Drosera
Source: Biomolecules. 2024 Sep 7;14(9):1132. doi: 10.3390/biom14091132 (PMC11430277; doi:10.3390/biom14091132)
Supplement: Supplementary file 1 [file biomolecules-14-01132-s001.zip]

Archive with 1 entries (1 files):
- biomolecules-3157381-supplementary.pdf
